# Supplementary material for: New approaches for capturing and estimating variation in complex animal color patterns from digital photographs: application to the Eastern Box Turtle (Terrapene carolina)
Source: PeerJ. 2025 Jul 21;13:e19690. doi: 10.7717/peerj.19690 (PMC12288748; doi:10.7717/peerj.19690)
Supplement: Supplemental Information 4 — This is the main Matlab script that automatically reads through each image one by one and for each outlined scute, finds the yellow pattern and computes 19 measures for that yellow pattern. [file peerj-13-19690-s004.m]

% % % %%%%%%%%%%%%%%%%%%%%%%%%%%%%%%%%%%%%%%%%%%%%%%%%%%%%%%
% % % %%%%%%%%%%%%%%%%%%%%%%%%%%%%%%%%%%%%%%%%%%%%%%%%%%%%%%
% % % %%% Find all the photos in the current directory   %%%
% % % %%%%%%%%%%%%%%%%%%%%%%%%%%%%%%%%%%%%%%%%%%%%%%%%%%%%%%
% % % %%%%%%%%%%%%%%%%%%%%%%%%%%%%%%%%%%%%%%%%%%%%%%%%%%%%%%
% % % % Get list of all .png files in the current directory
% % % pngFiles = dir('*.png');
% % % % Extract filenames into a cell array
% % % fileNames = {pngFiles.name};
% % % % Example: Access each file name in a loop
% % % for k = 1:length(fileNames)
% % %     photo_name = fileNames{k};
% % %     disp(['Processing: ' currentFile]);
% % %     PeerJ_Calculate_Scute_Measures(photo_name)
% % % end


function [FA,avgE,avgAR,PL,NO,per_div_area,NOB,FA_BO,NHE,NLE,avgHue,avgSat,avgVal,mirror_index,EuclideanDistanceContrast,IntensityContrast]=PeerJ_Calculate_Scute_Measures(photo_name)

%measures added 2/20/2024
%RedContrast
    %difference of the average red of pattern versus nonpattern pixels
%BlueContrast
    %difference of the average blue of pattern versus nonpattern pixels
%GreenContrast
    %difference of the average green of pattern versus nonpattern pixels
%YellowContrast
    %difference of the average yellow of pattern versus nonpattern pixels
    %where yellow is approximated as the min of the red and green channels
%centrality_ratio 
    %ratio of the average distance of pattern versus nonpattern pixels
    %from the center
%occupation_factor
    %number of pixels of the convex hull divided by the total scute pixels
    %there it looks at what fraction of the scute is 'occupied' by pattern
%normalized_offset
    %the offset if measured as the distance of the pattern center 
    %from the scute center
    %and then this is normalized by the scute radius
    %which is computed as the square root of the scute area 
%scute_radius
    %radius of the scute in mm if the area was a circle
%scute_eccentricity=scute_eccentricity.Eccentricity


%%%%%%%%%%%%%%%%%%%%%%%%
%%%%%%%%%%%%%%%%%%%%%%%%
%%% Find the Pattern %%%
%%%%%%%%%%%%%%%%%%%%%%%%
%%%%%%%%%%%%%%%%%%%%%%%%

%image import & scute identification
im=imread(photo_name);
%green outline
scute_boundary=(im(:,:,1)==0).*(im(:,:,2)>=255).*(im(:,:,3)==0);
regions=bwlabel(scute_boundary==0);
scute=(regions==2);
%imagesc(scute)

    %extracting color information
    %these lines of code don't "do" anything
    % defining the color layers and pattern 
    red=double(im(:,:,1)).*double(scute);
    green=double(im(:,:,2)).*double(scute);
    blue=double(im(:,:,3)).*double(scute);
    %difference in color between layers
    rb_diff=(red)-(blue);
    gb_diff=(green)-(blue);
    rg_diff=(red)-(green);
    %average values
    r_scute_avg=mean(red(scute==1));
    g_scute_avg=mean(green(scute==1));
    b_scute_avg=mean(blue(scute==1));
    rb_avg=mean(rb_diff(scute==1));
    gb_avg=mean(gb_diff(scute==1));
    rg_avg=mean(rg_diff(scute==1)); 
    
    
%defining the pattern of the scutes
yellow_condition=(rb_diff>(1.1*max(rb_avg,0)));
pattern=(yellow_condition);

%%%%%%%%%%%%%%%%%%%%%%%%%%%%%%%%%%%%%%%%%%%%%%%%
%%%%%%%% base scale on the size of 1 mm in pixels 
%%%%%%%% to begin smoothing steps
%%%%%%%%%%%%%%%%%%%%%%%%%%%%%%%%%%%%%%%%%%%%%%%%
%ptmm=str2num(photo_name(11:16))/50
%if the file name isn't regular size use this
extracted_numbers = regexp(photo_name(1,:), '\d+(\.\d+)?', 'match');
% The last match should be the number at the end of the string
last_match = extracted_numbers{end}
ptmm=str2num(last_match)/50
minimum_area_pixels=fix(1.0*(ptmm)^2);%delete all spots smaller than 1mm^2
smoothing_length=fix(ptmm/2)

%smoothing step 1 at the minimum_area_pixels scale
%Fill holes if they are small in the negative space
%this has the purpose of making the pattern more cohesive 
%and overall more connected
simplified_pattern=pattern;
temporarily_negative_space=((simplified_pattern==0).*(scute==1));
opened_temporarily_negative_space=bwareaopen(temporarily_negative_space, minimum_area_pixels);
simplified_pattern=(simplified_pattern+temporarily_negative_space-opened_temporarily_negative_space);

%smoothing step 2 erosion/dilation at the smoothing_length scale
%and deletion at the minimum_area_pixels scale
%this step helps to get rid of thin and small size noise
smoothing_length=fix(ptmm/2);
simplified_pattern2=simplified_pattern;
simplified_pattern2=imerode(simplified_pattern2, ones(smoothing_length,smoothing_length));
simplified_pattern2=imdilate(simplified_pattern2, ones(smoothing_length,smoothing_length)).* simplified_pattern;
minimum_area_pixels=fix(1.0*(ptmm)^2)%delete all spots smaller than 1mm^2
simplified_pattern2=bwareaopen(simplified_pattern2, minimum_area_pixels);

%smoothing step 3
%smooth the boundary at the smoothing_length scale 
simplified_pattern3=imclose(simplified_pattern2, ones(smoothing_length,smoothing_length));
simplified_pattern3=imopen(simplified_pattern3, ones(smoothing_length,smoothing_length));
pattern=simplified_pattern3;


%%%%%%%%%%%%%%%%%%%%%%%%%%%%%%%%%%%%%%%%%%%%%%%%%%%%%%%%%
%show the binary pattern with the original for comparison
%%%%%%%%%%%%%%%%%%%%%%%%%%%%%%%%%%%%%%%%%%%%%%%%%%%%%%%%%
% Find row and column indices of 'scute' pixels
[rows, cols] = find(scute);
% Determine the bounding box
minRow = min(rows);
maxRow = max(rows);
minCol = min(cols);
maxCol = max(cols);
boundingBox = [minCol, minRow, maxCol - minCol, maxRow - minRow];
% Crop the image to the bounding box
figure(8)
subplot(1,2,1)
image(imcrop(im, boundingBox)), 
axis off, axis equal
subplot(1,2,2)
image(imcrop(2*pattern+2*scute, boundingBox))
axis off, axis equal, colormap vga


%print the photo in a folder
folderName = 'EvaluatePatterns'; % Name of the folder
if ~exist(folderName, 'dir')  % Check if the folder does not exist
    mkdir(folderName);        % Create the folder
end
cd(folderName)
extension_position = strfind(photo_name, '.png');
new_photo_name = ['EvaluatePattern',photo_name(1:extension_position-1), 'Optimized.jpg'];
print(new_photo_name, '-djpeg'); 
cd ..


%%%%%%%%%%%%%%%%%%%%%%%%%%%%%%%%%%
%%%%%%%%%%%%%%%%%%%%%%%%%%%%%%%%%%
%%%%%%%%%%%% Measures %%%%%%%%%%%%
%%%%%%%%%%%%%%%%%%%%%%%%%%%%%%%%%%
%%%%%%%%%%%%%%%%%%%%%%%%%%%%%%%%%%

%we'll use these lattices for all the measures
%they're cut small for algorithm efficiency
bounded_image=imcrop(im, boundingBox);
pattern=imcrop(pattern, boundingBox);%set of scute pixels identified as pattern
scute=imcrop(scute, boundingBox);
nonpattern=((pattern==0).*(scute==1));%set of scute pixels identified as non-pattern

%fractional area
num_pixels_white=sum(sum(pattern));
total_pixels=sum(sum(scute));
FA=num_pixels_white/total_pixels;

%pattern contrast (six measures)
%EuclideanDistanceContrast
%IntensityContrast
%RedContrast
%BlueContrast
%GreenContrast
%YellowContrast
%A. we are comparing the contrast between the pattern and nonpattern
%B. colors are rescaled to be more familiar between 0 and 255
im8 = im2uint8(bounded_image); 
red8=im8(:,:,1);
green8=im8(:,:,2);
blue8=im8(:,:,3);
yellow8=min(im8(:,:,1),im8(:,:,3));%this measures whether there is both red and green
%C. comparing COLOR contrast of the pattern and the non-pattern
%with a Euclidean measure
average_red_pattern=mean(red8(pattern==1));
average_green_pattern=mean(green8(pattern==1));
average_blue_pattern=mean(blue8(pattern==1));
average_yellow_pattern=mean(yellow8(pattern==1));
average_red_nonpattern=mean(red8(nonpattern==1));
average_green_nonpattern=mean(green8(nonpattern==1));
average_blue_nonpattern=mean(blue8(nonpattern==1));
average_yellow_nonpattern=mean(yellow8(nonpattern==1));
EuclideanDistanceContrast=sqrt((average_red_pattern-average_red_nonpattern)^2+...
    (average_green_pattern-average_green_nonpattern)^2+...
    (average_blue_pattern-average_blue_nonpattern)^2);
%D. comparing INTENSITY contrast of the pattern and the non-pattern
im8gray = rgb2gray(im8);
average_pattern=mean(im8gray(pattern==1));
average_nonpattern=mean(im8gray(nonpattern==1));
IntensityContrast=average_pattern-average_nonpattern;
%Color Contrasts
RedContrast=(average_red_pattern-average_red_nonpattern);
BlueContrast=(average_blue_pattern-average_blue_nonpattern);
GreenContrast=(average_green_pattern-average_green_nonpattern);
YellowContrast=(average_yellow_pattern-average_yellow_nonpattern);

%%%%%%%%%%%%%%%%%%%%%%%%%%%%%%%%%%%%%%%%%%%%%%%%%%
%%% MEASURES DEFINED FOR INTERIOR OBJECTS ONLY %%%
%%%%%%%%%%%%%%%%%%%%%%%%%%%%%%%%%%%%%%%%%%%%%%%%%%

%identify ALL versus INTERIOR objects
objects=bwlabel(pattern);
%identify interior subset of objects
thicker_scute_boundary=imdilate(imcrop(scute_boundary,boundingBox),ones(5,5));
negative_space=((pattern==0).*(thicker_scute_boundary==0)-(scute==0).*(thicker_scute_boundary==0));
negative_space_with_filled_holes=imfill(negative_space,'holes');
interior_objects=bwlabel(negative_space_with_filled_holes-negative_space);
%imagesc(interior_objects)
%colormap vga

%the eccentricity and area calculations
stats = regionprops(objects,'Eccentricity','Area','MajorAxisLength','MinorAxisLength', 'Perimeter');

%average eccentricity using the interior objects
avgE=mean([stats.Eccentricity]);
str2num(photo_name(11:16));
ptmm=str2num(photo_name(11:16))/50;%finding the pixels per mm
avgAR=mean([stats.Area]);
avgAR=mean([stats.Area])/(ptmm)^2; %average area when taking into account the size of the individual 

%%%% Perimeter/area
avgPer=mean([stats.Perimeter])/ptmm;
per_div_area=avgPer/avgAR;

%peak length
peak_area=sum(sum(scute.*bwmorph(pattern,'thin',inf)));
valley_area=sum(sum(scute.*bwmorph((pattern==0),'thin',inf)));
total_area=sum(sum(scute));
PL=2*total_area/(peak_area+valley_area)/ptmm;

%number of yellow objects
NO=max(max(objects));

%Number of black objects INSIDE the pattern (i.e., holes)
%
%
%first, we need to recover the ORIGINAL negative space of the pattern
%from the pattern before we filled in the holes and processed
original_pattern=imcrop(yellow_condition,boundingBox);
%find the pixels inside the yellow pattern that were not identified as yellow
negative_inside_pattern=((original_pattern==0).*imfill(pattern,'holes'));
%the pixels are sparse, so dilate a significant amount
negative_inside_pattern2=imdilate(negative_inside_pattern,ones(10,10));
%but still, remove objects that are so small they are probably just noise
negative_inside_pattern3=bwareaopen(negative_inside_pattern2, 500);
%now fill in the holes and smooth the perimeter a bit
negative_inside_pattern4=imfill(negative_inside_pattern3,'holes');
negative_inside_pattern4=imdilate(negative_inside_pattern4,ones(3,3));
negative_inside_pattern4=imerode(negative_inside_pattern4,ones(3,3));
negative_inside_pattern4=imfill(negative_inside_pattern4,'holes');
%imagesc(negative_inside_pattern4)
antipattern=negative_inside_pattern4;
black_objects=bwlabel(antipattern);
%number of black objects
NOB=max(max(black_objects));
%fractional area of black objects
FA_BO=sum(sum(antipattern))/sum(sum(pattern));

% figure(8)
% imagesc(black_objects+scute)
% extension_position = strfind(photo_name, '.png');
% new_photo_name = [photo_name(1:extension_position-1), 'negative.jpg'];
% axis off, axis equal
% print(new_photo_name,'-djpeg')


%number of highly eccentric objects
high_eccentricity=sum(sum([stats.Eccentricity]>.8));
NHE=high_eccentricity;

%%number of highly round objects
low_eccentricity=sum(sum([stats.Eccentricity]<.6));
NLE=low_eccentricity;

%Hue, Saturation, Value (brightness) Values (color components of the
%analysis)
%converting the images to HSV color space
hsvImage = rgb2hsv(bounded_image);
%extracting the individual components of the image
hueComponent = hsvImage(:,:,1);  % hue component ranges from 0 to 1, 0=red, 1/3=green, 2/3=blue
saturationComponent = hsvImage(:,:,2); % Saturation measures color intensity. Ranges from 0(no saturation or grayscale), to 1 (full saturation)
valueComponent = hsvImage(:,:,3); % Value component represents brightness. Ranges from 0 (black) to 1 (white)
%extracting the components from the yellow pattern
hue_pattern=hueComponent(pattern==1);
saturation_pattern=saturationComponent(pattern==1);
value_pattern=valueComponent(pattern==1);
%Mean values of Hue, Saturation and Brightness
avgHue=mean(hue_pattern);
avgSat=mean(saturation_pattern);
avgVal=mean(value_pattern);

%%%%%%%%%%%%%%%%%%%%%%%%%%%%%%%%%%%%
%%% Centrality/Location Measures %%%
%%%%%%%%%%%%%%%%%%%%%%%%%%%%%%%%%%%%
[Sx,Sy]=find(scute==1);%scute pixel coordinates
[Px,Py]=find(pattern==1);%pattern pixel coordinates
[Nx,Ny]=find((pattern==0).*(scute==1));%nonpattern pixel coordinates
Cx=mean(Sx);%center pixel
Cy=mean(Sy);%center pixel
avg_pattern_distances=mean(sqrt((Px-Cx).^2+(Py-Cy).^2));
avg_nonpattern_distances=mean(sqrt((Nx-Cx).^2+(Ny-Cy).^2));
centrality_ratio=avg_pattern_distances/avg_nonpattern_distances;

%what fraction of the space does the pattern occupy?
%this is a little different from FA 
%because we take the convex hull of the pattern
occupation_factor=sum(sum(bwconvhull(pattern)))/sum(sum(scute));

%offset_factor
%how off center is the pattern?
pattern_center=[mean(Px),mean(Py)]
scute_center=[Cx,Cy]
area_scute=sum(sum(scute));
normalized_offset=sqrt( (mean(Px)-Cx)^2 + (mean(Py)-Cy)^2 )/sqrt(area_scute);  

%% calculating mirror index
mirror_index=0;
%mirror_index takes time so uncomment if you need it
%[mirror_index]=Mirror_Symmetry_Index_GPT(pattern,photo_name);

%%%%%%%%%%%%%%%%%%%%%%
%%% Scute Measures %%%
%%%%%%%%%%%%%%%%%%%%%%

scute_radius=sqrt(sum(sum(scute)))/ptmm;%radius of the scute in mm
scute_eccentricity=regionprops(scute,'Eccentricity');
scute_eccentricity=scute_eccentricity.Eccentricity
