# Supplementary material for: New approaches for capturing and estimating variation in complex animal color patterns from digital photographs: application to the Eastern Box Turtle (Terrapene carolina)
Source: PeerJ. 2025 Jul 21;13:e19690. doi: 10.7717/peerj.19690 (PMC12288748; doi:10.7717/peerj.19690)
Supplement: Supplemental Information 5 [file peerj-13-19690-s005.zip]

Archive with 10 entries (10 files):
- DataAnalysisFiles/PeerJ_Data_Adjusted_P_Values.R
- DataAnalysisFiles/PeerJ_Data_Angle_Variation_Figure9.xlsx
- DataAnalysisFiles/PeerJ_Data_Between_Individual_Variation_Figure7.xlsx
- DataAnalysisFiles/PeerJ_Data_ConsensusCitizenSurvey_Figure10.xlsx
- DataAnalysisFiles/PeerJ_Data_ConsensusScores_Measures_Figure11.xlsx
- DataAnalysisFiles/PeerJ_Data_SmithsonianVsField_Variation_Table3.xlsx
- DataAnalysisFiles/PeerJ_Data_test_reflectance_FigureS1.xlsx
- DataAnalysisFiles/PeerJ_Data_ThreeCorrelationTests_Table3.R
- DataAnalysisFiles/PeerJ_Data_VariationThreshold_Table4.xlsx
- DataAnalysisFiles/PeerJ_Data_Within_Individual_Variation_Figure8.xlsx
