# Supplementary material for: New approaches for capturing and estimating variation in complex animal color patterns from digital photographs: application to the Eastern Box Turtle (Terrapene carolina)
Source: PeerJ. 2025 Jul 21;13:e19690. doi: 10.7717/peerj.19690 (PMC12288748; doi:10.7717/peerj.19690)
Supplement: Supplemental Information 5 [file peerj-13-19690-s005.zip › DataAnalysisFiles/PeerJ_Data_Adjusted_P_Values.R]

## Adjusted R

## T-tests

#Top view
## T-tests
raw_pvalues <-c(0.94,
0.69,
0.01,
0.49,
0.01,
0.83,
0.00,
0.12,
0.00,
0.00,
0.87,
0.06,
0.00,
0.01,
0.11,
0.00,
0.03,
0.85,
0.99,
0.72)
# Apply Benjamini-Hochberg correction
adjusted_pvalues <- p.adjust(raw_pvalues, method = "BH")

# Display adjusted p-values
adjusted_pvalues
cat(adjusted_pvalues, sep="\n")


# Right view
raw_pvalues <-c(0.48,
0.22,
0.03,
0.01,
0.02,
0.16,
0.21,
0.55,
0.21,
0.38,
0.39,
0.18,
0.31,
0.03,
0.75,
0.41,
0.16,
0.25,
0.57,
0.68)
# Apply Benjamini-Hochberg correction
adjusted_pvalues <- p.adjust(raw_pvalues, method = "BH")
cat(adjusted_pvalues, sep="\n")
# Display adjusted p-values
adjusted_pvalues

# Left view

raw_pvalues <-c(0.89,
0.21,
0.11,
0.05,
0.02,
0.09,
0.17,
0.57,
0.54,
0.40,
0.38,
0.91,
0.39,
0.11,
0.49,
0.41,
0.07,
0.26,
0.73,
0.08)
# Apply Benjamini-Hochberg correction
adjusted_pvalues <- p.adjust(raw_pvalues, method = "BH")
cat(adjusted_pvalues, sep="\n")
# Display adjusted p-values
adjusted_pvalues

# Front view
raw_pvalues1 <-c(0.77,
0.29,
0.85,
0.49,
0.02,
0.33,
0.30,
0.22,
0.32,
0.38,
0.56,
1.00,
0.23,
0.85,
0.97,
0.46,
0.15,
0.45,
0.95,
0.57)

# Apply Benjamini-Hochberg correction
adjusted_pvalues1 <- p.adjust(raw_pvalues1, method = "BH")
cat(adjusted_pvalues, sep="\n")
# Display adjusted p-values
adjusted_pvalues1


# Back view

raw_pvalues <-c(0.48,
0.59,
0.22,
0.14,
0.08,
0.54,
0.04,
0.39,
0.56,
0.50,
0.10,
0.81,
0.67,
0.22,
0.26,
0.42,
0.46,
0.40,
0.94,
0.01)

# Apply Benjamini-Hochberg correction
adjusted_pvalues <- p.adjust(raw_pvalues, method = "BH")
cat(adjusted_pvalues, sep="\n")
# Display adjusted p-values
adjusted_pvalues


### F_test

#Top view

raw_pvalues <-c(0.16,
0.44,
0.28,
0.04,
0.89,
0.33,
0.00,
0.97,
0.01,
0.03,
0.18,
0.01,
0.00,
0.28,
0.00,
0.05,
0.00,
0.00,
0.12,
0.36)

# Apply Benjamini-Hochberg correction
adjusted_pvalues <- p.adjust(raw_pvalues, method = "BH")
cat(adjusted_pvalues, sep="\n")
# Display adjusted p-values
adjusted_pvalues

# Right view


# Display adjusted p-values
adjusted_pvalues

# Left view

raw_pvalues <-c(0.74,
0.47,
0.09,
0.99,
0.00,
0.07,
0.00,
0.91,
0.01,
0.26,
0.70,
0.03,
0.01,
0.09,
0.15,
0.55,
0.08,
0.14,
0.56,
0.93)

# Apply Benjamini-Hochberg correction
adjusted_pvalues <- p.adjust(raw_pvalues, method = "BH")
cat(adjusted_pvalues, sep="\n")
# Display adjusted p-values
adjusted_pvalues


# Front view

raw_pvalues <-c(0.04,
0.15,
0.06,
0.72,
0.00,
0.00,
0.59,
0.52,
0.06,
0.11,
0.36,
0.19,
0.02,
0.06,
0.77,
0.20,
0.81,
0.36,
0.46,
0.00)

# Apply Benjamini-Hochberg correction
adjusted_pvalues <- p.adjust(raw_pvalues, method = "BH")
cat(adjusted_pvalues, sep="\n")
# Display adjusted p-values
adjusted_pvalues


# Back view

raw_pvalues <-c(0.51,
0.55,
0.04,
0.90,
0.00,
0.01,
0.01,
0.27,
0.03,
0.06,
0.00,
0.50,
0.01,
0.04,
0.76,
0.13,
0.80,
0.76,
0.67,
0.14)

# Apply Benjamini-Hochberg correction
adjusted_pvalues <- p.adjust(raw_pvalues, method = "BH")
cat(adjusted_pvalues, sep="\n")
# Display adjusted p-values
adjusted_pvalues


### CV Test

# Top view

raw_pvalues <-c(0.02,
0.00,
0.00,
0.00,
0.00,
0.50,
0.00,
0.83,
0.00,
0.00,
0.00,
0.00,
0.00,
0.00,
0.02,
0.00,
0.00,
0.00,
0.00,
0.02)

# Apply Benjamini-Hochberg correction
adjusted_pvalues <- p.adjust(raw_pvalues, method = "BH")

# Display adjusted p-values
adjusted_pvalues

# Right View

raw_pvalues <-c(0.29,
0.33,
0.18,
0.53,
0.03,
0.00,
0.08,
0.01,
0.58,
0.25,
0.91,
0.94,
0.91,
0.18,
0.03,
0.02,
0.02,
0.93,
0.10,
0.01)

# Apply Benjamini-Hochberg correction
adjusted_pvalues <- p.adjust(raw_pvalues, method = "BH")

# Display adjusted p-values
adjusted_pvalues

# Left view

raw_pvalues <-c(0.03,
0.13,
0.15,
0.79,
0.01,
0.63,
0.01,
0.33,
0.00,
0.06,
0.13,
0.85,
0.00,
0.15,
0.00,
0.38,
0.51,
0.05,
0.00,
0.47)

# Apply Benjamini-Hochberg correction
adjusted_pvalues <- p.adjust(raw_pvalues, method = "BH")

# Display adjusted p-values
adjusted_pvalues

# Front view

raw_pvalues <-c(0.04,
0.27,
0.53,
0.00,
0.00,
0.02,
0.76,
0.84,
0.15,
0.13,
0.48,
0.02,
0.70,
0.53,
0.02,
0.09,
0.23,
0.02,
0.00,
0.67)

# Apply Benjamini-Hochberg correction
adjusted_pvalues <- p.adjust(raw_pvalues, method = "BH")

# Display adjusted p-values
adjusted_pvalues

# Back view

raw_pvalues <-c(0.03,
0.39,
0.38,
0.85,
0.06,
0.24,
0.01,
0.99,
0.81,
0.66,
0.12,
0.19,
0.97,
0.38,
0.08,
0.00,
0.15,
0.00,
0.96,
0.03)

# Apply Benjamini-Hochberg correction
adjusted_pvalues <- p.adjust(raw_pvalues, method = "BH")

# Display adjusted p-values
adjusted_pvalues
