# Supplementary material for: New approaches for capturing and estimating variation in complex animal color patterns from digital photographs: application to the Eastern Box Turtle (Terrapene carolina)
Source: PeerJ. 2025 Jul 21;13:e19690. doi: 10.7717/peerj.19690 (PMC12288748; doi:10.7717/peerj.19690)
Supplement: Supplemental Information 5 [file peerj-13-19690-s005.zip › DataAnalysisFiles/PeerJ_Data_ThreeCorrelationTests_Table3.R]

#setwd("C:/Users/Erik Maki/Desktop")
setwd("C:/Users/Maggie/Documents/MATLAB/TurtleSummer2024/ErikTurtleUpdatedThresholdAndComplexity/ErikCorrelationAnalysis")
library(readxl)
ConDat <- read_excel("Consesus_Index_UpdatedConsensusScore.xlsx")


### Correlation Test
# Convert columns to numeric if they are not already
ConDat[, -1] <- lapply(ConDat[, -1], as.numeric)

# Run the correlation test
results <- lapply(ConDat[, -1], function(x) cor.test(x, ConDat$`Consensus Score`))

# Extract correlation coefficients and p-values from results
correlations <- sapply(results, function(result) result$estimate)
p_values <- sapply(results, function(result) result$p.value)


# Create a data frame with variable names, correlation coefficients, and p-values
correlation_data <- data.frame(
  Variable = names(correlations),
  Correlation = correlations,
  P_Value = p_values,
  row.names = NULL
)

# Adjust p-values for multiple comparisons using Benjamini-Hochberg (FDR)
correlation_data$Adj_P_Value <- p.adjust(correlation_data$P_Value, method = "BH")

# Sort the data frame by correlation coefficient in descending order
correlation_data <- correlation_data[order(-correlation_data$Correlation), ]


# Define the file path to your desktop
file_path <- file.path(Sys.getenv("USERPROFILE"), "Desktop", "correlation_data.csv")

# Write the data frame to a CSV file
write.csv(correlation_data, file_path, row.names = FALSE)


correlation_data
