# Supplementary material for: New approaches for capturing and estimating variation in complex animal color patterns from digital photographs: application to the Eastern Box Turtle (Terrapene carolina)
Source: PeerJ. 2025 Jul 21;13:e19690. doi: 10.7717/peerj.19690 (PMC12288748; doi:10.7717/peerj.19690)
Supplement: Supplemental Information 6 — 98 photos of 98 turtles (single photo, all top view) that were used for the Citizen Science classification analysis. [file peerj-13-19690-s006.zip]

Archive with 99 entries (99 files):
- TurtleClassification/~$TurtleList_August2024.xlsx
- TurtleClassification/TURTLE1001.jpg
- TurtleClassification/TURTLE1002.jpg
- TurtleClassification/TURTLE1003.jpg
- TurtleClassification/TURTLE1004.jpg
- TurtleClassification/TURTLE1005.jpg
- TurtleClassification/TURTLE1006.jpg
- TurtleClassification/TURTLE1007.jpg
- TurtleClassification/TURTLE1008.jpg
- TurtleClassification/TURTLE1009.jpg
- TurtleClassification/TURTLE1010.jpg
- TurtleClassification/TURTLE1011.jpg
- TurtleClassification/TURTLE1012.jpg
- TurtleClassification/TURTLE1013.jpg
- TurtleClassification/TURTLE1014.jpg
- TurtleClassification/TURTLE1015.jpg
- TurtleClassification/TURTLE1016.jpg
- TurtleClassification/TURTLE1017.jpg
- TurtleClassification/TURTLE1018.jpg
- TurtleClassification/TURTLE1019.jpg
- TurtleClassification/TURTLE1020.jpg
- TurtleClassification/TURTLE1021.jpg
- TurtleClassification/TURTLE1022.jpg
- TurtleClassification/TURTLE1023.jpg
- TurtleClassification/TURTLE1024.jpg
- TurtleClassification/TURTLE1025.jpg
- TurtleClassification/TURTLE1026.jpg
- TurtleClassification/TURTLE1027.jpg
- TurtleClassification/TURTLE1028.jpg
- TurtleClassification/TURTLE1029.jpg
- TurtleClassification/TURTLE1030.jpg
- TurtleClassification/TURTLE1031.jpg
- TurtleClassification/TURTLE1032.jpg
- TurtleClassification/TURTLE1033.jpg
- TurtleClassification/TURTLE1034.jpg
- TurtleClassification/TURTLE1035.jpg
- TurtleClassification/TURTLE1036.jpg
- TurtleClassification/TURTLE1037.jpg
- TurtleClassification/TURTLE1038.jpg
- TurtleClassification/TURTLE1039.jpg
- TurtleClassification/TURTLE1040.jpg
- TurtleClassification/TURTLE1041.jpg
- TurtleClassification/TURTLE1042.jpg
- TurtleClassification/TURTLE1043.jpg
- TurtleClassification/TURTLE1044.jpg
- TurtleClassification/TURTLE1045.jpg
- TurtleClassification/TURTLE1046.jpg
- TurtleClassification/TURTLE1047.jpg
- TurtleClassification/TURTLE1048.jpg
- TurtleClassification/TURTLE1049.jpg
- TurtleClassification/TURTLE1050.jpg
- TurtleClassification/TURTLE1051.jpg
- TurtleClassification/TURTLE1052.jpg
- TurtleClassification/TURTLE1053.jpg
- TurtleClassification/TURTLE1054.jpg
- TurtleClassification/TURTLE1055.jpg
- TurtleClassification/TURTLE1056.jpg
- TurtleClassification/TURTLE1057.jpg
- TurtleClassification/TURTLE1058.jpg
- TurtleClassification/TURTLE1059.jpg
- TurtleClassification/TURTLE1060.jpg
- TurtleClassification/TURTLE1061.jpg
- TurtleClassification/TURTLE1062.jpg
- TurtleClassification/TURTLE1063.jpg
- TurtleClassification/TURTLE1064.jpg
- TurtleClassification/TURTLE1065.jpg
- TurtleClassification/TURTLE1066.jpg
- TurtleClassification/TURTLE1067.jpg
- TurtleClassification/TURTLE1068.jpg
- TurtleClassification/TURTLE1069.jpg
- TurtleClassification/TURTLE1070.jpg
- TurtleClassification/TURTLE1071.jpg
- TurtleClassification/TURTLE1072.jpg
- TurtleClassification/TURTLE1073.jpg
- TurtleClassification/TURTLE1074.jpg
- TurtleClassification/TURTLE1075.jpg
- TurtleClassification/TURTLE1076.jpg
- TurtleClassification/TURTLE1077.jpg
- TurtleClassification/TURTLE1078.jpg
- TurtleClassification/TURTLE1079.jpg
- TurtleClassification/TURTLE1080.jpg
- TurtleClassification/TURTLE1081.jpg
- TurtleClassification/TURTLE1082.jpg
- TurtleClassification/TURTLE1083.jpg
- TurtleClassification/TURTLE1084.jpg
- TurtleClassification/TURTLE1085.jpg
- TurtleClassification/TURTLE1086.jpg
- TurtleClassification/TURTLE1087.jpg
- TurtleClassification/TURTLE1088.jpg
- TurtleClassification/TURTLE1089.jpg
- TurtleClassification/TURTLE1090.jpg
- TurtleClassification/TURTLE1091.jpg
- TurtleClassification/TURTLE1092.jpg
- TurtleClassification/TURTLE1093.jpg
- TurtleClassification/TURTLE1094.jpg
- TurtleClassification/TURTLE1095.jpg
- TurtleClassification/TURTLE1096.jpg
- TurtleClassification/TURTLE1097.jpg
- TurtleClassification/TURTLE1098.jpg
