# Supplementary material for: New approaches for capturing and estimating variation in complex animal color patterns from digital photographs: application to the Eastern Box Turtle (Terrapene carolina)
Source: PeerJ. 2025 Jul 21;13:e19690. doi: 10.7717/peerj.19690 (PMC12288748; doi:10.7717/peerj.19690)
Supplement: Supplemental Information 7 — 31 raw student responses, the consensus scores, examples of how the consensus score is computed for several turtles and scripts. [file peerj-13-19690-s007.zip]

Archive with 4 entries (4 files):
- TurtleClassification_SurveyResults/Anonymized_Student_Data.xlsx
- TurtleClassification_SurveyResults/ComputeConsensusScores.m
- TurtleClassification_SurveyResults/find_category.m
- TurtleClassification_SurveyResults/PeerJ_Consensus_Results.xlsx
