# Supplementary material for: New approaches for capturing and estimating variation in complex animal color patterns from digital photographs: application to the Eastern Box Turtle (Terrapene carolina)
Source: PeerJ. 2025 Jul 21;13:e19690. doi: 10.7717/peerj.19690 (PMC12288748; doi:10.7717/peerj.19690)
Supplement: Supplemental Information 7 — 31 raw student responses, the consensus scores, examples of how the consensus score is computed for several turtles and scripts. [file peerj-13-19690-s007.zip › TurtleClassification_SurveyResults/ComputeConsensusScores.m]

%%%%%%%%%%%%%%%%%%%%%%%%%%%%%%%%%%%%%%%%%%%%%%%%%%%%%%%%%%%%%
%%% Read all the data into a large matrix named "allData"

allData = zeros(98, 9, 31);  % Preallocate 3D array
% Loop through each sheet and read the data
for i = 1:31
    i
    % Read the data from the specified range
    sheetName = sprintf('Student%02d', i);
    % Specify the range of cells to read
    range = 'B3:J100';
    dataMatrix = xlsread('Anonymized_Student_Data.xlsx', sheetName, range);
    allData(:,:,i) = min(dataMatrix,1); 
end
SumData=sum(allData,3);


%%%%%%%%%%%%%%%%%%%%%%%%%%%%%%%%%%%%%%%%%%%%%%%%%%%%%%%%%%%%%
%%% Calculate consensus scores
%%%%%%%%%%%%%%%%%%%%%%%%%%%%%%%%%%%%%%%%%%%%%%%%%%%%%%%%%%%%%

%visit each turtle one at a time
for i=1:98
    turtle_scores=allData(i,:,:);
    %change from 3 to 2 dimensional
    turtle_scores= squeeze(turtle_scores)';
    majority_votes=max(sum(turtle_scores==1),sum(turtle_scores==0));
    consensus_score(i)=mean(majority_votes/31);
end

%visualize consensus scores
hist(consensus_score,30)
ylabel('frequency')
xlabel('Consensus Score')

%subset_consensus_score (cut and paste from Consensus_Results.xls)
%visualize consensus scores
hist(subset_consensus_score,16)
ylabel('Frequency')
xlabel('Consensus Score')
ylim([0,7])
xlim([0.63,0.92])

%visit each turtle one at a time
individual_consensus_scores=zeros(1,9);
for i=1:98
    turtle_scores=allData(i,:,:);
    %change from 3 to 2 dimensional
    turtle_scores= squeeze(turtle_scores)';
    majority_votes=max(sum(turtle_scores==1),sum(turtle_scores==0));
    individual_consensus_scores(i,:)=(majority_votes/31);
end

turtle_image=imread('TURTLE1008.jpg');
Xmin=425;
Xmax=900;
ratio=.82;
Ymin=295;
add_pixels=fix( (Xmax-Xmin)*ratio );
Ymax=Ymin+add_pixels;
figure(3)
image(turtle_image(Ymin:Ymax,Xmin:Xmax,:))
axis off, axis equal
print('-djpeg','high_consensus.jpg')

turtle_image=imread('TURTLE1066.jpg');
Xmin=305;
Xmax=900;
ratio=.82;
Ymin=295;
add_pixels=fix( (Xmax-Xmin)*ratio );
Ymax=Ymin+add_pixels;
figure(3)
image(turtle_image(Ymin:Ymax,Xmin:Xmax,:))
axis off, axis equal
print('-djpeg','high_consensus.jpg')


turtle_image=imread('TURTLE1066.jpg');
Xmin=305;
Xmax=850;
ratio=.82;
Ymin=250;
add_pixels=fix( (Xmax-Xmin)*ratio );
Ymax=Ymin+add_pixels;
figure(3)
image(turtle_image(Ymin:Ymax,Xmin:Xmax,:))
axis off, axis equal
print('-djpeg','low_consensus.jpg')


%correlation analysis of categories
pattern_categories=[];
% Loop through each file and read the data
for i = 1:length(fileNames)
    i
    % Read the data from the specified range
    fileNames{i}
    dataMatrix = xlsread(fileNames{i}, range);
    if i==1
        pattern_categories =dataMatrix;
        size(pattern_categories)
    else
        pattern_categories =[pattern_categories;dataMatrix];
        size(pattern_categories)
    end
end


%Mason Neck Figure
%find data for a specific turtle
student_summary=zeros(31,9);
turtle_label=19
for i=1:31
student_summary(i,:)=allData(turtle_label,:,i);
end
consensus=mean(max([sum(student_summary==1);sum(student_summary==0)]))/31
votes=[sum(student_summary)/31*100;1:9]
[~, idx] = sort(votes(1, :),'descend');
votes_sorted = votes(:, idx)
for k=1:3
    find_category(votes_sorted(2,k))
    round(votes_sorted(1,k))
end
round(consensus_score(turtle_label)*100)/100
