# Supplementary material for: New approaches for capturing and estimating variation in complex animal color patterns from digital photographs: application to the Eastern Box Turtle (Terrapene carolina)
Source: PeerJ. 2025 Jul 21;13:e19690. doi: 10.7717/peerj.19690 (PMC12288748; doi:10.7717/peerj.19690)
Supplement: Supplemental Information 7 — 31 raw student responses, the consensus scores, examples of how the consensus score is computed for several turtles and scripts. [file peerj-13-19690-s007.zip › TurtleClassification_SurveyResults/find_category.m]

function find_category(n)

if n==1
    'M-shaped'
end

if n==2
    'Single spotted'
end

if n==3
    'Striated'	
end

if n==4
    'Blotchy'	
end

if n==5
        'Spotted'	
end

if n==6
        'Starburst'	
end

if n==7
        'Speckled'
end

if n==8
        'Banded	'
end

if n==9
        'Patchy'
end


	
